# Supplementary material for: Facile Preparation of a Plasmon-Enhanced Ag-CuO/TiO2 for the Efficient Visible-Light-Driven Photodegradation of Tetracycline Hydrochloride
Source: Materials (Basel). 2026 May 22;19(11):2189. doi: 10.3390/ma19112189 (PMC13258318; doi:10.3390/ma19112189)
Supplement: Supplementary file 1 [file materials-19-02189-s001.zip]

Archive with 1 entries (1 files):
- materials-4255726-supplementary.pdf
